# Supplementary material for: Comfortable, high-efficiency heat pump with desiccant-coated, water-sorbing heat exchangers
Source: Sci Rep. 2017 Jan 12;7:40437. doi: 10.1038/srep40437 (PMC5227918; doi:10.1038/srep40437)
Supplement: Supplementary Extended Dataset [file srep40437-s2.xls]

## Sheet: Sheet1
Time (s)	Test 1. Cold Water (25oC)
	Water-sorbing heat exchanger				Baseline heat exchanger
	Water temperature		Outlet Air		Water temperature		Outlet Air
	Inlet	Outlet	Temperature	Humidity ratio	Inlet	Outlet	Temperature	Humidity ratio
	Tr,i (oC)	Tr,o (oC)	Tao (oC)	dao (g/kg)	Tr,i (oC)	Tr,o (oC)	Tao (oC)	dao (g/kg)
0	29.276	27.133	26.5233	16.1642	26.609	26.953	26.6517	16.0779
5	32.752	28.123	26.7368	17.5285	30.373	27.165	26.6871	16.1199
10	35.349	30.712	26.9779	19.7285	33.625	29.463	26.8456	16.3198
15	37.481	33.271	27.1403	21.1627	36.104	33.458	27.0525	16.5459
20	39.32	35.342	27.3277	21.866	38.167	36.889	27.2477	16.6104
25	40.912	36.941	27.4678	22.1533	39.957	39.433	27.5255	16.6938
30	42.307	38.185	27.5844	22.2542	41.517	41.257	27.8451	16.7364
35	43.512	39.172	27.7573	22.2129	42.866	42.538	28.1149	16.7081
40	44.517	39.987	27.9355	22.2991	44.022	43.451	28.47	16.78
45	45.363	40.659	28.1346	22.1331	44.998	44.12	28.8289	16.7711
50	46.062	41.231	28.3913	21.9824	45.804	44.621	29.1171	16.6756
55	46.638	41.731	28.6625	21.6565	46.469	44.992	29.4865	16.7481
60	47.108	42.164	28.8878	21.4338	47.014	45.263	29.8507	16.7578
65	47.5	42.534	29.1904	21.4675	47.47	45.464	30.1127	16.7147
70	47.828	42.865	29.4537	21.0704	47.85	45.621	30.4808	16.7825
75	48.105	43.168	29.7026	20.5325	48.175	45.749	30.8161	16.779
80	48.33	43.45	30.0183	20.3697	48.443	45.857	31.0742	16.8273
85	48.524	43.704	30.3026	20.0087	48.662	45.947	31.3951	16.8754
90	48.691	43.937	30.5646	19.4971	48.844	46.025	31.6899	16.9284
95	48.833	44.158	30.8593	19.2246	48.998	46.09	31.9335	16.762
100	48.958	44.358	31.1475	18.9444	49.131	46.148	32.2165	16.6976
105	49.065	44.546	31.365	18.6692	49.255	46.198	32.5086	16.6779
110	49.157	44.718	31.6519	18.6325	49.364	46.253	32.713	16.6708
115	49.24	44.875	31.9414	18.5305	49.468	46.312	32.9855	16.719
120	49.312	45.027	32.1405	18.4597	49.556	46.374	33.254	16.731
125	49.374	45.154	32.4156	18.3671	49.625	46.44	33.4308	16.6519
130	49.43	45.279	32.6658	17.9552	49.685	46.483	33.6693	16.5996
135	49.487	45.394	32.8741	17.7638	49.737	46.505	33.9051	16.6775
140	49.537	45.5	33.1282	17.837	49.801	46.524	34.0636	16.5057
145	49.589	45.6	33.3536	17.7817	49.863	46.557	34.2863	16.6322
150	49.647	45.69	33.5435	17.6335	49.908	46.604	34.4932	16.5666
155	49.704	45.78	33.7754	17.5427	49.95	46.657	34.6413	16.5819
160	49.749	45.874	33.9863	17.5229	49.987	46.693	34.8443	16.5674
165	49.805	45.97	34.171	17.3314	50.017	46.723	35.029	16.4962
170	49.858	46.063	34.3819	17.4074	50.046	46.739	35.177	16.4523
175	49.916	46.137	34.5849	17.3091	50.089	46.757	35.346	16.3365
180	49.966	46.214	34.7408	17.2003	50.14	46.788	35.519	16.4025
185	50.008	46.278	34.9399	17.2639	50.185	46.828	35.6526	16.4204
190	50.068	46.334	35.1246	17.2608	50.216	46.869	35.8019	16.5369
195	50.107	46.392	35.2701	17.0453	50.235	46.891	35.9604	16.5711
200	50.145	46.448	35.4456	16.9576	50.253	46.906	36.077	16.5575
205	50.174	46.506	35.6211	16.9678	50.286	46.908	36.2303	16.5636
210	50.212	46.56	35.7613	16.9357	50.326	46.916	36.3626	16.5898
215	50.249	46.605	35.9237	17.0194	50.371	46.947	36.4713	16.5221
220	50.286	46.655	36.0862	16.9809	50.403	46.978	36.6075	16.4399
225	50.326	46.699	36.2119	16.8392	50.423	47.01	36.7176	16.4263
230	50.371	46.755	36.356	16.8443	50.451	47.036	36.8158	16.339
235	50.412	46.808	36.5211	16.8549	50.486	47.052	36.9494	16.4313
240	50.439	46.852	36.6088	16.7369	50.521	47.081	37.0464	16.3098
245	50.456	46.9	36.7464	16.8286	50.558	47.127	37.1276	16.2831
250	50.474	46.944	36.901	16.7694	50.587	47.168	37.2612	16.2588
255	50.507	46.983	36.994	16.616	50.612	47.188	37.3424	16.3347
260	50.541	47.018	37.1211	16.6156	50.636	47.209	37.4289	16.2182
265	50.575	47.05	37.2429	16.6932	50.662	47.227	37.5258	16.3165
270	50.607	47.081	37.332	16.5593	50.68	47.249	37.6293	16.2141
275	50.633	47.107	37.4472	16.5719	50.697	47.266	37.6791	16.209
280	50.654	47.13	37.5507	16.6562	50.709	47.274	37.7878	16.3784
285	50.66	47.148	37.6346	16.7655	50.714	47.272	37.8546	16.3204
290	50.664	47.163	37.7564	16.8103	50.708	47.261	37.9241	16.3225
295	50.662	47.173	37.8704	16.7989	50.702	47.256	38.0184	16.2774
300	50.654	47.176	37.9398	16.6432	50.687	47.253	38.1035	16.2342
305	50.638	47.176	38.0315	16.5658	50.669	47.237	38.1468	16.2966
310	50.612	47.175	38.1337	16.3452	50.647	47.228	38.228	16.2278
315	50.582	47.175	38.1848	16.3572	50.624	47.212	38.2856	16.3567
320	50.556	47.163	38.2817	16.4946	50.605	47.198	38.3223	16.3009
325	50.537	47.147	38.3668	16.4605	50.584	47.178	38.3983	16.1897
330	50.523	47.141	38.4271	16.4108	50.569	47.159	38.4612	16.2262
335	50.515	47.14	38.5031	16.2216	50.552	47.149	38.5096	16.2164
340	50.501	47.134	38.5699	16.3172	50.534	47.143	38.5542	16.2469
345	50.492	47.128	38.6289	16.4052	50.512	47.139	38.6039	16.217
350	50.485	47.127	38.7035	16.4482	50.501	47.125	38.6419	16.1316
355	50.49	47.125	38.7572	16.393	50.491	47.116	38.7009	16.1701
360	50.496	47.126	38.7978	16.3427	50.478	47.111	38.7323	16.2731
365	50.494	47.131	38.8581	16.2137	50.465	47.088	38.7585	16.2072
370	50.493	47.131	38.9144	16.249	50.452	47.062	38.8057	16.1382
375	50.506	47.127	38.9498	16.2678	50.441	47.045	38.8411	16.0956
380	50.506	47.12	39.014	16.2589	50.442	47.024	38.883	16.1967
385	50.515	47.111	39.069	16.1987	50.433	47.003	38.9393	16.213
390	50.522	47.108	39.1083	16.2535	50.412	46.999	38.9511	16.1414
395	50.529	47.107	39.183	16.2041	50.392	47.003	38.9655	16.0667
400	50.532	47.11	39.2026	16.1352	50.376	46.999	39.0048	16.1508
405	50.532	47.114	39.2393	16.2043	50.367	46.991	39.0415	16.1145
410	50.53	47.111	39.2786	16.2867	50.352	46.986	39.0625	15.9933
415	50.519	47.112	39.3153	16.2608	50.343	46.973	39.1122	16.0769
420	50.5	47.116	39.369	16.3118	50.339	46.962	39.1398	16.057
425	50.496	47.106	39.4083	16.2749	50.339	46.965	39.1725	16.0136
430	50.489	47.103	39.4358	16.124	50.335	46.964	39.1843	15.9241
435	50.494	47.101	39.4712	16.0081	50.328	46.956	39.2197	15.9039
440	50.508	47.101	39.5144	16.009	50.328	46.953	39.2288	16.113
445	50.519	47.102	39.5393	15.964	50.331	46.947	39.2707	16.1499
450	50.526	47.109	39.5747	16.0317	50.334	46.947	39.2917	16.1579
455	50.518	47.116	39.6061	16.0321	50.336	46.957	39.3205	16.0361
460	50.517	47.112	39.6428	16.2479	50.326	46.968	39.3389	15.9369
465	50.513	47.111	39.6703	16.2736	50.318	46.971	39.3598	15.9638
470	50.517	47.105	39.6899	16.3187	50.308	46.966	39.3899	16.035
475	50.519	47.102	39.7201	16.3482	50.309	46.961	39.3952	16.1137
480	50.523	47.108	39.7489	16.1398	50.319	46.948	39.4057	16.169
485	50.516	47.106	39.7685	16.0536	50.327	46.944	39.4214	16.1173
490	50.51	47.104	39.817	16.1608	50.33	46.939	39.4437	16.1256
495	50.505	47.101	39.8249	16.2023	50.33	46.94	39.4633	16.0765
500	50.495	47.095	39.8471	16.1794	50.329	46.943	39.4856	16.0337
505	50.492	47.084	39.8589	16.065	50.332	46.939	39.4908	15.9977
510	50.479	47.082	39.8851	15.8839	50.33	46.928	39.5105	16.0012
515	50.465	47.08	39.9074	16.0708	50.33	46.925	39.5157	16.0575
520	50.452	47.077	39.9428	16.1492	50.329	46.925	39.5432	16.1178
525	50.446	47.077	39.948	16.1644	50.332	46.925	39.555	16.064
530	50.444	47.079	39.9703	16.0675	50.336	46.913	39.5707	16.0575
535	50.46	47.081	39.9886	16.0391	50.333	46.909	39.5878	15.9825
540	50.482	47.088	39.9978	15.8703	50.334	46.903	39.6035	15.9354
545	50.49	47.091	40.0187	16.0768	50.335	46.904	39.6061	15.8612
550	50.502	47.09	40.0515	16.1579	50.337	46.9	39.6205	15.9013
555	50.513	47.091	40.058	16.1599	50.329	46.897	39.6467	15.8507
560	50.506	47.094	40.0751	16.0744	50.307	46.895	39.6755	15.8491
565	50.497	47.099	40.1026	15.9695	50.291	46.891	39.6782	15.8653
570	50.498	47.098	40.1052	15.9083	50.276	46.876	39.7017	15.9002
575	50.506	47.092	40.1327	15.7949	50.272	46.873	39.7135	15.8966
580	50.512	47.093	40.138	16.0527	50.266	46.862	39.7266	15.8613
585	50.512	47.099	40.1589	16.1472	50.27	46.854	39.7528	16.0238
590	50.513	47.1	40.1681	16.0613	50.27	46.848	39.762	15.9025
595	50.397	47.051	40.1694	15.79	50.265	46.849	39.779	15.9853
600	47.146	46.735	40.1681	15.4685	49.737	46.733	39.7581	15.9733
605	42.917	45.891	40.0764	14.1891	45.782	46.327	39.7515	15.8105
610	39.634	42.633	39.8956	12.2127	42.21	44.521	39.5996	15.8884
615	37.062	39.082	39.7214	10.6702	39.568	40.202	39.4017	15.5438
620	34.899	36.111	39.4764	10.572	37.431	36.681	39.1869	15.641
625	33.048	33.852	39.1921	10.9129	35.599	34.128	38.9144	15.4962
630	31.495	32.185	38.955	11.2695	33.994	32.27	38.5777	15.4575
635	30.168	30.969	38.6027	11.3671	32.606	30.935	38.321	15.5318
640	29.049	30.074	38.2306	11.591	31.431	29.959	37.9542	15.5006
645	28.136	29.383	37.9647	11.859	30.456	29.241	37.6057	15.5815
650	27.386	28.854	37.6044	12.0395	29.655	28.715	37.3215	15.3609
655	26.801	28.445	37.218	12.1867	28.993	28.327	36.9547	15.4221
660	26.338	28.129	36.9586	12.4812	28.444	28.04	36.5774	15.2976
665	25.959	27.899	36.5944	12.6464	27.987	27.829	36.2984	15.4913
670	25.66	27.718	36.2119	12.7194	27.614	27.664	35.946	15.4495
675	25.425	27.571	35.9368	13.0103	27.301	27.539	35.6067	15.4385
680	25.24	27.457	35.612	13.0628	27.045	27.439	35.346	15.3962
685	25.105	27.359	35.2714	13.1844	26.834	27.359	35.0212	15.3749
690	25.012	27.282	35.0343	13.3508	26.658	27.296	34.6989	15.2799
695	24.952	27.222	34.7251	13.4073	26.509	27.246	34.4684	15.4326
700	24.896	27.182	34.395	13.3987	26.379	27.201	34.1736	15.327
705	24.854	27.144	34.1762	13.5752	26.274	27.16	33.8893	15.298
710	24.84	27.102	33.8933	13.5626	26.183	27.123	33.6706	15.4623
715	24.839	27.069	33.6064	13.6448	26.105	27.087	33.423	15.4553
720	24.846	27.045	33.4033	13.8142	26.044	27.059	33.1427	15.4568
725	24.857	27.028	33.14	13.8263	25.988	27.036	32.9475	15.4695
730	24.871	27.015	32.8964	13.9053	25.941	27.017	32.7195	15.5515
735	24.892	27.005	32.7012	14.0272	25.898	26.999	32.4693	15.5017
740	24.903	26.998	32.4955	14.0649	25.863	26.983	32.2885	15.531
745	24.923	26.987	32.244	14.0804	25.831	26.971	32.0763	15.4523
750	24.94	26.974	32.075	14.2339	25.802	26.96	31.8693	15.4226
755	24.971	26.965	31.8851	14.2267	25.78	26.947	31.7239	15.6313
760	25.001	26.959	31.661	14.2392	25.753	26.932	31.5156	15.6366
765	25.036	26.959	31.5065	14.4097	25.729	26.917	31.3296	15.6369
770	25.059	26.966	31.3349	14.5205	25.707	26.9	31.1908	15.6839
775	25.073	26.97	31.1397	14.5159	25.687	26.89	31.0244	15.6305
780	25.099	26.963	30.9916	14.6045	25.668	26.878	30.8305	15.5173
785	25.128	26.955	30.8384	14.4823	25.652	26.867	30.7257	15.6115
790	25.166	26.952	30.6589	14.5517	25.638	26.856	30.5449	15.5214
795	25.186	26.949	30.5371	14.7121	25.622	26.847	30.393	15.4936
800	25.201	26.954	30.3825	14.8444	25.61	26.838	30.2921	15.526
805	25.216	26.955	30.2332	14.8483	25.6	26.826	30.1362	15.5582
810	25.235	26.951	30.1153	14.8046	25.589	26.819	30.0079	15.683
815	25.256	26.949	29.9869	14.8339	25.574	26.811	29.8952	15.6906
820	25.279	26.945	29.848	14.8288	25.562	26.802	29.7799	15.721
825	25.298	26.946	29.7576	14.8973	25.549	26.798	29.6581	15.5907
830	25.315	26.948	29.6384	14.9079	25.539	26.794	29.5599	15.6914
835	25.324	26.952	29.5206	14.9344	25.534	26.789	29.4537	15.7325
840	25.34	26.944	29.4171	14.9352	25.528	26.783	29.3555	15.7247
845	25.359	26.939	29.324	14.9643	25.528	26.781	29.2533	15.7355
850	25.367	26.943	29.2179	14.9196	25.531	26.78	29.1577	15.7443
855	25.374	26.943	29.1223	14.9921	25.528	26.781	29.0555	15.7175
860	25.38	26.944	29.0424	14.9907	25.521	26.78	28.9874	15.7841
865	25.392	26.949	28.9402	14.9033	25.513	26.772	28.8865	15.8003
870	25.412	26.969	28.8616	14.8826	25.51	26.769	28.7935	15.7548
875	25.427	27	28.8014	14.8704	25.511	26.762	28.7398	15.7934
880	25.435	27.034	28.7044	14.8771	25.515	26.767	28.6494	15.8758
885	25.446	27.054	28.6258	14.8583	25.514	26.775	28.559	15.9383
890	25.446	27.069	28.5669	14.9173	25.512	26.78	28.504	15.8311
895	25.455	27.075	28.4909	14.8331	25.506	26.782	28.4372	15.7118
900	25.464	27.081	28.4267	14.9338	25.502	26.784	28.3782	15.6611
905	25.473	27.086	28.3612	14.9872	25.498	26.777	28.3193	15.8205
910	25.478	27.088	28.2944	15.0201	25.497	26.77	28.2499	15.951
915	25.49	27.09	28.2394	15.0647	25.497	26.768	28.1778	15.8669
920	25.497	27.092	28.1818	15.0448	25.5	26.766	28.128	15.8428
925	25.502	27.092	28.1307	15.072	25.498	26.77	28.0822	15.7211
930	25.511	27.091	28.0796	15.0741	25.496	26.771	28.0272	15.6515
935	25.514	27.089	28.0232	15.183	25.492	26.768	27.98	15.6615
940	25.521	27.084	27.9695	15.2325	25.482	26.765	27.9198	15.6564
945	25.518	27.082	27.9132	15.2195	25.482	26.764	27.8739	15.6781
950	25.516	27.078	27.8844	15.241	25.479	26.764	27.8346	15.7698
955	25.505	27.071	27.8281	15.2752	25.477	26.762	27.7888	15.7752
960	25.499	27.059	27.7914	15.2756	25.48	26.761	27.7285	15.7745
965	25.49	27.046	27.7324	15.2177	25.482	26.762	27.6905	15.7982
970	25.49	27.03	27.6866	15.2312	25.479	26.764	27.642	15.8169
975	25.487	27.021	27.6447	15.2801	25.475	26.765	27.6093	15.9088
980	25.488	27.012	27.608	15.3458	25.469	26.768	27.5778	16.0145
985	25.481	27.002	27.5621	15.3424	25.467	26.766	27.5451	15.9908
990	25.475	26.996	27.5228	15.3767	25.463	26.763	27.4966	15.8916
995	25.469	26.991	27.4875	15.3047	25.465	26.766	27.4704	15.8403
1000	25.473	26.983	27.4455	15.3318	25.464	26.766	27.439	15.9531
1005	25.473	26.978	27.4102	15.3755	25.462	26.762	27.3945	16.0185
1010	25.474	26.974	27.3813	15.4109	25.46	26.755	27.38	16.1179
1015	25.468	26.971	27.3368	15.3925	25.464	26.748	27.3447	16.1625
1020	25.468	26.968	27.2988	15.3333	25.469	26.743	27.3041	16.1173
1025	25.468	26.974	27.2766	15.2938	25.473	26.748	27.291	16.1068
1030	25.472	26.972	27.2333	15.2888	25.47	26.757	27.253	16.0883
1035	25.479	26.973	27.2137	15.3779	25.463	26.767	27.2242	15.9503
1040	25.478	26.976	27.1849	15.4297	25.461	26.764	27.2032	15.9159
1045	25.476	26.979	27.139	15.3976	25.462	26.762	27.1809	15.848
1050	25.473	26.98	27.1181	15.3982	25.462	26.761	27.1587	15.8508
1055	25.479	26.976	27.0892	15.3493	25.458	26.762	27.1351	15.7901
1060	25.482	26.978	27.0656	15.3392	25.454	26.765	27.1141	15.7885
1065	25.481	26.979	27.0316	15.4116	25.455	26.766	27.0866	15.8322
1070	25.475	26.983	27.0159	15.3875	25.456	26.761	27.0643	15.8616
1075	25.48	26.979	26.9831	15.3897	25.457	26.761	27.0617	15.9599
1080	25.483	26.982	26.9504	15.4549	25.457	26.76	27.0237	16.0029
1085	25.484	26.978	26.9373	15.4155	25.452	26.761	26.991	16.0213
1090	25.481	26.979	26.9215	15.5141	25.451	26.762	26.991	16.0467
1095	25.482	26.979	26.8953	15.4618	25.453	26.76	26.9726	16.0303
1100	25.484	26.979	26.8757	15.4664	25.451	26.758	26.9477	16.0102
1105	25.48	26.976	26.8416	15.4229	25.452	26.759	26.9346	16.0451
1110	25.484	26.978	26.8246	15.4636	25.453	26.758	26.9176	16.0213
1115	25.486	26.983	26.8128	15.4492	25.45	26.76	26.8954	16.0567
1120	25.489	26.982	26.7866	15.505	25.449	26.763	26.8757	16.0033
1125	25.484	26.983	26.7683	15.4367	25.447	26.766	26.8508	15.9396
1130	25.489	26.983	26.746	15.4102	25.448	26.768	26.8508	15.9399
1135	25.485	26.982	26.7368	15.42	25.452	26.774	26.8285	15.9169
1140	25.484	26.978	26.7159	15.4579	25.45	26.778	26.8181	15.919
1145	25.481	26.978	26.7041	15.4638	25.45	26.783	26.8076	15.9651
1150	25.477	26.982	26.67	15.4673	25.448	26.785	26.7879	15.984
1155	25.474	26.979	26.6687	15.5211	25.448	26.78	26.7696	15.9904
1160	25.481	26.976	26.6465	15.4787	25.454	26.779	26.7552	15.9465
1165	25.475	26.978	26.6229	15.4887	25.458	26.776	26.7591	16.0499
1170	25.479	26.976	26.6072	15.5397	25.458	26.782	26.7316	16.1317
1175	25.482	26.977	26.6045	15.5339	25.456	26.791	26.7211	16.1552
1180	25.482	26.974	26.5862	15.4246	25.456	26.798	26.7119	16.1355
1185	25.483	26.973	26.5613	15.5659	25.455	26.807	26.7067	16.1824
1190	25.474	26.969	26.5521	15.6803	25.455	26.813	26.6818	16.1457
1195	25.478	26.979	26.5521	15.8611	25.455	26.818	26.6635	16.0064
1200	26.282	27.041	26.5561	15.9586	25.467	26.832	26.6648	15.98
Time (s)	Test 2. Cold Water (20oC)
	Water-sorbing heat exchanger				Baseline heat exchanger
	Water temperature		Outlet Air		Water temperature		Outlet Air
	Inlet	Outlet	Temperature	Humidity ratio	Inlet	Outlet	Temperature	Humidity ratio
	Tr,i (oC)	Tr,o (oC)	Tao (oC)	dao (g/kg)	Tr,i (oC)	Tr,o (oC)	Tao (oC)	dao (g/kg)
0	28.268	24.361	24.7221	15.963	24.534	24.935	25.3024	16.1788
5	31.725	26.925	25.1098	17.1643	28.763	25.245	25.3561	16.2082
10	34.4	29.928	25.567	18.6345	32.222	28.207	25.5395	16.374
15	36.642	32.388	25.922	19.739	34.81	32.589	25.7609	16.6209
20	38.557	34.24	26.298	20.3419	36.947	36.239	25.9679	16.6469
25	40.192	35.591	26.6124	20.7332	38.794	38.926	26.3098	16.7976
30	41.609	36.595	26.8574	20.9289	40.421	40.839	26.6438	16.724
35	42.804	37.366	27.1351	21.1259	41.862	42.198	26.9438	16.643
40	43.789	37.972	27.3814	21.2797	43.115	43.16	27.3355	16.715
45	44.601	38.458	27.5752	21.3676	44.199	43.862	27.7285	16.7182
50	45.261	38.858	27.7626	21.4661	45.099	44.384	28.0429	16.6811
55	45.8	39.207	27.9695	21.6968	45.839	44.769	28.4568	16.8668
60	46.236	39.519	28.1162	21.7701	46.461	45.05	28.8551	16.9337
65	46.6	39.807	28.2721	21.8521	46.967	45.264	29.1616	16.8316
70	46.932	40.076	28.4346	21.958	47.392	45.435	29.5428	16.8304
75	47.239	40.333	28.5603	21.9293	47.753	45.576	29.9083	16.8971
80	47.52	40.567	28.6769	22.0695	48.074	45.703	30.1795	16.7282
85	47.763	40.792	28.7948	22.2503	48.342	45.823	30.5332	16.8686
90	47.973	41.014	28.8734	22.3497	48.564	45.923	30.8738	16.8864
95	48.16	41.24	28.9481	22.3368	48.749	46.008	31.1331	16.7594
100	48.325	41.462	29.0568	22.4587	48.903	46.08	31.4593	16.8911
105	48.469	41.689	29.1184	22.5283	49.038	46.133	31.7554	16.8004
110	48.597	41.911	29.1891	22.602	49.163	46.189	31.9899	16.697
115	48.71	42.124	29.2402	22.6845	49.275	46.254	32.282	16.763
120	48.797	42.331	29.3005	22.876	49.365	46.319	32.54	16.6666
125	48.863	42.524	29.3516	23.0183	49.447	46.372	32.7379	16.6867
130	48.925	42.702	29.4118	23.1314	49.527	46.426	32.9972	16.741
135	48.984	42.876	29.4813	23.2628	49.607	46.473	33.233	16.7207
140	49.049	43.051	29.5337	23.2936	49.686	46.524	33.4217	16.6152
145	49.106	43.236	29.6712	23.5364	49.756	46.578	33.6431	16.6377
150	49.16	43.418	29.8625	23.8247	49.816	46.625	33.8671	16.6638
155	49.209	43.585	30.1978	23.6799	49.87	46.671	34.0465	16.5235
160	49.255	43.74	30.6249	23.4685	49.917	46.71	34.2653	16.66
165	49.307	43.884	30.9301	22.7091	49.961	46.747	34.45	16.6887
170	49.346	44.025	31.1489	21.6866	50.009	46.774	34.6072	16.5358
175	49.384	44.162	31.4266	21.2101	50.062	46.799	34.788	16.512
180	49.431	44.289	31.6873	20.7254	50.119	46.841	34.9766	16.5236
185	49.481	44.414	31.8811	20.2047	50.166	46.891	35.1155	16.5563
190	49.532	44.541	32.1248	20.1339	50.205	46.935	35.2832	16.6129
195	49.592	44.665	32.3619	19.9639	50.235	46.97	35.4377	16.5676
200	49.652	44.791	32.523	19.6543	50.27	46.993	35.5569	16.4846
205	49.714	44.911	32.7562	19.7454	50.311	47.021	35.7168	16.4839
210	49.768	45.024	32.9697	19.411	50.346	47.054	35.8674	16.504
215	49.816	45.131	33.1282	19.1946	50.378	47.08	35.9918	16.4138
220	49.866	45.236	33.3274	19.2355	50.411	47.101	36.1268	16.3247
225	49.915	45.331	33.5238	19.1687	50.445	47.122	36.2696	16.3247
230	49.957	45.424	33.685	18.8647	50.483	47.145	36.3665	16.054
235	49.991	45.51	33.8789	18.7515	50.513	47.17	36.5054	16.1903
240	50.022	45.588	34.0649	18.6439	50.547	47.195	36.6285	16.2336
245	50.06	45.671	34.1959	18.4328	50.571	47.225	36.7333	16.2863
250	50.113	45.759	34.374	18.4381	50.594	47.245	36.8447	16.3898
255	50.162	45.844	34.5535	18.3228	50.618	47.265	36.9547	16.3196
260	50.211	45.928	34.691	18.2161	50.647	47.281	37.0411	16.2374
265	50.266	46.008	34.8587	18.2446	50.676	47.307	37.1486	16.1903
270	50.316	46.079	35.0067	18.1756	50.694	47.334	37.2547	16.3088
275	50.358	46.146	35.1246	17.9798	50.701	47.355	37.3359	16.2303
280	50.389	46.203	35.2871	18.0331	50.704	47.369	37.4368	16.3843
285	50.41	46.255	35.4417	17.9364	50.697	47.371	37.5402	16.3003
290	50.418	46.307	35.5622	17.7674	50.69	47.363	37.5953	16.1644
295	50.423	46.353	35.7063	17.7463	50.691	47.344	37.6909	16.2493
300	50.425	46.387	35.8438	17.7988	50.692	47.322	37.7813	16.2687
305	50.424	46.423	35.9526	17.6919	50.687	47.307	37.8232	16.1349
310	50.417	46.456	36.0757	17.6435	50.672	47.298	37.9031	16.1761
315	50.408	46.48	36.2198	17.6274	50.654	47.295	37.983	16.1794
320	50.4	46.5	36.2892	17.3948	50.632	47.279	38.0511	16.008
325	50.405	46.523	36.4464	17.45	50.61	47.251	38.118	16.2719
330	50.42	46.547	36.5447	17.2528	50.6	47.233	38.1664	16.1412
335	50.434	46.575	36.6219	17.3002	50.592	47.227	38.2437	16.1364
340	50.437	46.601	36.7425	17.2399	50.578	47.228	38.2804	16.1509
345	50.437	46.626	36.8499	17.1693	50.565	47.214	38.3498	16.1933
350	50.43	46.646	36.9363	17.0902	50.544	47.187	38.3891	16.0075
355	50.437	46.667	37.0333	17.0914	50.521	47.168	38.4467	16.0989
360	50.449	46.684	37.1315	17.1382	50.504	47.156	38.4978	16.1559
365	50.461	46.7	37.218	17.1934	50.488	47.139	38.5398	16.1604
370	50.474	46.715	37.3058	17.0536	50.477	47.113	38.5791	16.1423
375	50.479	46.722	37.3988	16.8367	50.47	47.093	38.6275	16.2677
380	50.488	46.738	37.4761	16.7709	50.459	47.084	38.6551	16.0265
385	50.501	46.755	37.5455	16.775	50.438	47.078	38.7166	15.9904
390	50.506	46.775	37.6306	16.775	50.416	47.072	38.735	15.9961
395	50.509	46.801	37.6883	16.6069	50.4	47.055	38.7769	16.2337
400	50.522	46.813	37.7643	16.6705	50.386	47.038	38.8136	16.3435
405	50.526	46.817	37.8455	16.7733	50.383	47.022	38.8411	16.2475
410	50.532	46.822	37.9018	16.9809	50.385	47.012	38.8764	16.0118
415	50.546	46.828	37.9791	17.1363	50.389	47.007	38.9197	15.838
420	50.559	46.838	38.0551	17.1601	50.379	47.008	38.9524	15.9019
425	50.566	46.848	38.0865	17.0187	50.363	47.014	38.9708	16.0702
430	50.573	46.855	38.1559	16.7768	50.353	47.014	38.9917	16.3222
435	50.577	46.861	38.2123	16.4728	50.346	47.012	39.0363	16.4129
440	50.583	46.866	38.2608	16.4946	50.338	47.005	39.0507	16.3103
445	50.586	46.861	38.3118	16.7589	50.333	46.994	39.0939	16.1749
450	50.593	46.867	38.3603	16.9523	50.333	46.982	39.1188	16.0728
455	50.6	46.875	38.4297	16.8116	50.337	46.987	39.1397	15.8009
460	50.606	46.889	38.4861	16.6494	50.336	46.993	39.166	15.7709
465	50.611	46.907	38.5254	16.7257	50.332	46.998	39.2	15.6175
470	50.626	46.915	38.5712	16.6977	50.325	46.995	39.2157	15.5467
475	50.632	46.925	38.6027	16.6917	50.323	46.986	39.2459	15.6181
480	50.637	46.94	38.6459	16.6793	50.327	46.969	39.2629	15.6352
485	50.637	46.947	38.6839	16.6453	50.338	46.955	39.2917	15.6918
490	50.636	46.949	38.7153	16.6278	50.347	46.951	39.3087	15.6547
495	50.644	46.948	38.7716	16.7037	50.353	46.957	39.3428	15.7047
500	50.65	46.941	38.8057	16.661	50.352	46.966	39.3533	15.658
505	50.654	46.934	38.8345	16.6669	50.349	46.973	39.3847	15.6877
510	50.664	46.932	38.8791	16.7058	50.343	46.964	39.3913	15.8565
515	50.675	46.932	38.9118	16.7828	50.337	46.954	39.407	16.0212
520	50.686	46.937	38.9459	16.5165	50.324	46.951	39.4201	16.2034
525	50.697	46.944	38.9734	16.6324	50.31	46.946	39.4581	16.0306
530	50.709	46.948	38.9983	16.4527	50.303	46.941	39.4633	15.809
535	50.726	46.95	39.0559	16.6184	50.302	46.936	39.4908	15.639
540	50.733	46.951	39.0795	16.5143	50.3	46.94	39.5	15.5753
545	50.739	46.957	39.1122	16.6397	50.299	46.944	39.5157	15.5701
550	50.748	46.971	39.1293	16.623	50.305	46.946	39.5209	15.7389
555	50.751	46.984	39.1568	16.5356	50.306	46.949	39.5367	16.0151
560	50.755	46.985	39.179	16.5569	50.302	46.943	39.5707	15.9393
565	50.755	46.986	39.2079	16.4955	50.302	46.939	39.5616	15.7162
570	50.762	46.991	39.2367	16.6309	50.31	46.937	39.5864	15.6302
575	50.763	46.991	39.259	16.5451	50.32	46.95	39.5943	15.8459
580	50.773	46.996	39.2852	16.5719	50.323	46.964	39.5969	16.0424
585	50.773	47.005	39.3179	16.4144	50.319	46.966	39.6126	16.2028
590	50.573	46.971	39.3362	16.5785	50.308	46.962	39.631	16.0121
595	46.289	46.704	39.3467	16.1956	50.293	46.948	39.6388	15.7628
600	41.231	45.81	39.2459	14.472	50.291	46.944	39.6506	15.8691
605	37.453	42.418	39.1253	11.9217	50.276	46.932	39.6624	15.9659
610	34.508	38.459	38.9367	9.93136	50.237	46.893	39.6362	16.0879
615	32.067	35.144	38.6629	9.26934	48.369	46.431	39.5982	15.8011
620	29.964	32.6	38.4494	9.49148	43.543	45.75	39.5393	15.7225
625	28.112	30.718	38.1271	9.78197	39.526	42.405	39.3362	15.6567
630	26.558	29.304	37.7511	10.0482	36.505	37.676	39.0716	15.5566
635	25.265	28.211	37.497	10.3796	34.058	33.792	38.8122	15.5025
640	24.193	27.371	37.1001	10.339	31.971	30.903	38.4415	15.2849
645	23.305	26.733	36.732	10.3974	30.144	28.854	38.0603	15.2827
650	22.579	26.231	36.4215	10.6362	28.591	27.363	37.7289	15.2404
655	21.972	25.827	36.039	10.7782	27.298	26.274	37.3071	15.1121
660	21.46	25.502	35.6513	10.9541	26.211	25.498	36.8735	14.9
665	21.037	25.223	35.3552	11.2149	25.31	24.941	36.546	15.1351
670	20.682	24.98	34.9661	11.2426	24.555	24.545	36.1006	14.9924
675	20.391	24.766	34.619	11.2985	23.924	24.254	35.6644	15.0784
680	20.147	24.567	34.3426	11.5419	23.401	24.032	35.3526	15.1486
685	19.94	24.399	33.9745	11.6726	22.965	23.857	34.9295	15.0029
690	19.775	24.248	33.6286	11.7332	22.603	23.721	34.5116	14.8927
695	19.642	24.11	33.3758	11.9074	22.301	23.609	34.2234	15.1133
700	19.534	23.991	33.0457	11.9576	22.051	23.522	33.833	14.9878
705	19.45	23.893	32.7366	11.9774	21.842	23.451	33.4597	15.0393
710	19.377	23.823	32.5099	12.0676	21.664	23.384	33.2029	15.1772
715	19.319	23.781	32.2008	11.9067	21.517	23.322	32.844	15.0763
720	19.273	23.754	31.9086	11.823	21.396	23.276	32.4916	15.0593
725	19.238	23.728	31.7003	11.8117	21.289	23.238	32.2453	15.1319
730	19.214	23.704	31.4371	11.7498	21.198	23.2	31.9479	15.0601
735	19.196	23.687	31.1829	11.7548	21.124	23.173	31.6191	15.0758
740	19.181	23.678	30.9838	11.9501	21.06	23.142	31.3846	15.1671
745	19.166	23.674	30.7415	11.9532	21.001	23.118	31.124	15.2243
750	19.15	23.664	30.5358	11.9882	20.957	23.098	30.8476	15.2421
755	19.136	23.655	30.3589	12.1038	20.917	23.079	30.6484	15.2946
760	19.134	23.636	30.1441	12.0874	20.888	23.063	30.3694	15.1778
765	19.138	23.615	29.9476	12.1392	20.863	23.05	30.131	15.1859
770	19.145	23.603	29.7708	12.1913	20.836	23.039	29.9476	15.2988
775	19.15	23.592	29.5952	12.2902	20.811	23.03	29.7288	15.3296
780	19.161	23.582	29.4144	12.185	20.789	23.016	29.5061	15.3886
785	19.173	23.573	29.2586	12.2536	20.773	23.006	29.3188	15.4554
790	19.179	23.563	29.0961	12.3101	20.76	22.999	29.1354	15.481
795	19.186	23.554	28.9284	12.4701	20.748	22.996	28.9298	15.4697
800	19.192	23.535	28.7948	12.6282	20.735	22.986	28.7712	15.5397
805	19.195	23.519	28.6442	12.6685	20.722	22.978	28.5944	15.4793
810	19.2	23.499	28.4988	12.676	20.714	22.973	28.4254	15.5213
815	19.206	23.479	28.3586	12.7579	20.708	22.966	28.263	15.5882
820	19.217	23.459	28.2263	12.7678	20.7	22.962	28.128	15.5805
825	19.237	23.442	28.0927	12.8523	20.696	22.961	27.9787	15.5575
830	19.264	23.428	27.9761	12.8547	20.691	22.961	27.8359	15.5263
835	19.289	23.419	27.8477	12.9191	20.685	22.964	27.6997	15.6322
840	19.314	23.407	27.7351	12.9634	20.679	22.958	27.5634	15.5765
845	19.331	23.399	27.6132	13.0442	20.678	22.954	27.4521	15.6052
850	19.343	23.393	27.5163	13.0659	20.678	22.946	27.3211	15.6208
855	19.359	23.387	27.3787	12.9844	20.679	22.941	27.1757	15.6404
860	19.373	23.376	27.2883	13.0539	20.682	22.938	27.0879	15.6116
865	19.382	23.365	27.1836	13.1186	20.687	22.94	26.9805	15.6026
870	19.384	23.353	27.0787	13.1654	20.688	22.941	26.8534	15.6464
875	19.385	23.343	27.0054	13.2714	20.69	22.942	26.7617	15.6672
880	19.387	23.33	26.894	13.2472	20.69	22.944	26.6609	15.5306
885	19.394	23.322	26.7984	13.2368	20.683	22.942	26.5495	15.4564
890	19.397	23.314	26.7146	13.3525	20.679	22.942	26.4735	15.4994
895	19.405	23.304	26.6268	13.3456	20.677	22.946	26.3949	15.6063
900	19.417	23.294	26.5574	13.3388	20.675	22.948	26.2914	15.6268
905	19.43	23.292	26.4853	13.3649	20.67	22.948	26.2259	15.755
910	19.44	23.291	26.4002	13.3835	20.665	22.949	26.1356	15.7485
915	19.449	23.293	26.3242	13.4609	20.662	22.948	26.053	15.7031
920	19.457	23.291	26.2548	13.5521	20.658	22.948	25.9849	15.7686
925	19.467	23.29	26.1709	13.5561	20.654	22.946	25.9246	15.8716
930	19.475	23.289	26.1185	13.5608	20.656	22.949	25.85	15.896
935	19.481	23.287	26.0688	13.5759	20.656	22.947	25.7753	15.9722
940	19.491	23.279	25.9954	13.6186	20.654	22.945	25.7282	16.0013
945	19.496	23.268	25.9129	13.7221	20.653	22.945	25.6522	15.9872
950	19.506	23.257	25.8788	13.718	20.652	22.945	25.5958	15.9134
955	19.516	23.249	25.8068	13.7129	20.652	22.946	25.5356	15.7998
960	19.524	23.244	25.7517	13.7062	20.649	22.947	25.4766	15.7295
965	19.544	23.243	25.7006	13.8137	20.652	22.942	25.4203	15.712
970	19.558	23.241	25.6456	13.8114	20.65	22.944	25.3653	15.8247
975	19.568	23.237	25.5959	13.7545	20.651	22.945	25.3142	15.9115
980	19.576	23.24	25.5657	13.7843	20.655	22.947	25.2592	15.9968
985	19.583	23.238	25.512	13.8295	20.658	22.949	25.2251	16.0378
990	19.595	23.237	25.4531	13.8783	20.663	22.957	25.1701	16.0552
995	19.61	23.234	25.4255	13.9141	20.667	22.96	25.1216	16.0391
1000	19.629	23.235	25.364	13.9449	20.669	22.963	25.0876	16.0549
1005	19.641	23.239	25.3273	13.9465	20.668	22.964	25.0312	15.8864
1010	19.655	23.244	25.2801	13.9666	20.666	22.965	24.9998	15.8814
1015	19.672	23.242	25.25	14.0068	20.67	22.965	24.954	15.9632
1020	19.679	23.245	25.2068	13.9908	20.675	22.967	24.9304	15.9618
1025	19.682	23.246	25.1714	14.0225	20.675	22.974	24.8898	15.8981
1030	19.692	23.247	25.1295	13.9845	20.672	22.979	24.8492	15.9115
1035	19.705	23.249	25.0967	13.9919	20.676	22.983	24.8125	15.8933
1040	19.719	23.252	25.064	13.9671	20.683	22.99	24.7824	15.8899
1045	19.734	23.26	25.0195	14.0536	20.691	23.003	24.7679	15.8759
1050	19.753	23.265	24.9788	14.0829	20.692	23.018	24.7155	15.9109
1055	19.769	23.271	24.9605	14.1439	20.692	23.027	24.6946	15.9198
1060	19.774	23.282	24.916	14.1364	20.694	23.037	24.6644	15.9976
1065	19.783	23.291	24.8871	14.0837	20.691	23.043	24.65	15.9271
1070	19.793	23.298	24.857	14.1064	20.691	23.049	24.6186	15.9463
1075	19.802	23.304	24.8452	14.1452	20.69	23.055	24.5728	15.8758
1080	19.812	23.31	24.8112	14.1734	20.692	23.066	24.5662	15.9376
1085	19.821	23.307	24.785	14.2312	20.694	23.085	24.5387	15.8678
1090	19.825	23.309	24.7548	14.2622	20.696	23.1	24.5164	15.9304
1095	19.827	23.308	24.7496	14.2623	20.702	23.111	24.4981	15.8834
1100	19.836	23.31	24.6972	14.1833	20.703	23.12	24.4693	15.8903
1105	19.846	23.311	24.6841	14.2367	20.706	23.127	24.4509	15.9038
1110	19.859	23.315	24.6592	14.2464	20.71	23.133	24.4339	15.9596
1115	19.873	23.322	24.6409	14.2906	20.713	23.136	24.4103	15.9366
1120	19.881	23.329	24.6094	14.2436	20.717	23.139	24.3972	15.9366
1125	19.89	23.337	24.5911	14.2992	20.73	23.143	24.3763	15.8704
1130	19.899	23.346	24.5636	14.3275	20.744	23.15	24.3514	15.8915
1135	19.912	23.349	24.5452	14.2938	20.753	23.16	24.3409	15.9129
1140	19.929	23.355	24.5151	14.2634	20.758	23.168	24.3304	15.9079
1145	19.935	23.358	24.5059	14.337	20.764	23.176	24.3068	15.9853
1150	19.944	23.366	24.4981	14.2634	20.765	23.179	24.2911	15.9462
1155	19.955	23.37	24.4693	17.1643	20.768	23.183	24.2623	15.9106
1160	19.963	23.367	24.4378	18.6345	20.775	23.189	24.2584	15.9221
1165	19.967	23.363	24.4287	19.739	20.783	23.191	24.2426	15.9365
1170	19.971	23.363	24.4129	20.3419	20.787	23.199	24.2177	15.8979
1175	19.978	23.367	24.3867	20.7332	20.792	23.207	24.2151	16.0012
1180	19.987	23.368	24.3841	20.9289	20.792	23.215	24.1994	16.0332
1185	19.999	23.37	24.3553	21.1259	20.793	23.226	24.1837	15.9701
1190	20.021	23.383	24.3501	21.2797	20.794	23.232	24.1654	15.9714
1195	20.098	23.42	24.3645	21.3676	20.797	23.237	24.1536	15.9275
1200	23.536	23.673	24.3749	21.4661	20.795	23.242	24.1313	15.9401
Time (s)	Test 3. Cold Water (15oC)
	Water-sorbing heat exchanger				Baseline heat exchanger
	Water temperature		Outlet Air		Water temperature		Outlet Air
	Inlet	Outlet	Temperature	Humidity ratio	Inlet	Outlet	Temperature	Humidity ratio
	Tr,i (oC)	Tr,o (oC)	Tao (oC)	dao (g/kg)	Tr,i (oC)	Tr,o (oC)	Tao (oC)	dao (g/kg)
0	31.021	26.785	23.8837	16.6274
5	33.79	29.877	24.4509	17.76
10	36.195	32.284	25.0417	18.6299
15	38.281	34.077	25.4819	19.1076
20	40.061	35.399	25.9273	19.5253
25	41.561	36.378	26.3517	19.8056
30	42.821	37.126	26.6726	20.0799
35	43.858	37.689	26.9923	20.4577
40	44.681	38.144	27.308	20.7984
45	45.341	38.517	27.5412	20.9141
50	45.872	38.834	27.735	21.0784
55	46.309	39.115	27.9407	21.1799
60	46.67	39.379	28.1005	21.296
65	46.965	39.639	28.221	21.3212
70	47.201	39.891	28.3796	21.544
75	47.386	40.141	28.5001	21.5805
80	47.539	40.392	28.5734	21.602
85	47.669	40.635	28.6691	21.7028
90	47.792	40.865	28.7503	21.9076
95	47.926	41.091	28.7791	22.0305
100	48.06	41.309	28.8669	22.0646
105	48.198	41.532	28.9219	22.098
110	48.335	41.743	28.9638	22.1484
115	48.468	41.947	29.0031	22.2673
120	48.589	42.143	29.0856	22.4354
125	48.709	42.344	29.1053	22.3319
130	48.823	42.543	29.1773	22.4323
135	48.924	42.731	29.2101	22.5103
140	49.014	42.919	29.2337	22.5997
145	49.086	43.098	29.2874	22.6673
150	49.147	43.271	29.3385	22.7506
155	49.204	43.437	29.3594	22.8241
160	49.257	43.595	29.4053	23.0113
165	49.309	43.741	29.4446	23.0781
170	49.344	43.886	29.5048	23.1709
175	49.383	44.038	29.5585	23.2274
180	49.421	44.194	29.6358	23.3612
185	49.459	44.346	29.6974	23.4927
190	49.496	44.483	29.776	23.6543
195	49.537	44.608	29.9031	23.9936
200	49.584	44.726	30.1913	24.4372
205	49.634	44.847	30.7454	24.2224
210	49.689	44.969	31.2235	23.6162
215	49.729	45.084	31.572	21.7804
220	49.756	45.191	31.8471	20.415
225	49.778	45.293	32.13	19.7637
230	49.798	45.388	32.3933	19.332
235	49.827	45.473	32.6029	18.9862
240	49.865	45.558	32.8492	18.8548
245	49.901	45.648	33.085	18.5822
250	49.926	45.737	33.2894	18.3296
255	49.947	45.812	33.5121	18.3233
260	49.965	45.88	33.7269	18.1859
265	49.987	45.939	33.9024	17.9416
270	50.008	45.989	34.0924	17.8442
275	50.035	46.03	34.2941	17.7248
280	50.053	46.068	34.4291	17.4765
285	50.066	46.112	34.6164	17.5565
290	50.07	46.156	34.7814	17.5824
295	50.074	46.185	34.9203	17.4722
300	50.077	46.211	35.0867	17.4484
305	50.084	46.24	35.2478	17.3873
310	50.086	46.265	35.3696	17.2082
315	50.087	46.286	35.519	17.1611
320	50.087	46.306	35.6657	17.1888
325	50.082	46.326	35.7587	17.1072
330	50.083	46.347	35.8884	17.2258
335	50.087	46.365	36.0443	17.023
340	50.092	46.384	36.1346	16.7492
345	50.095	46.4	36.2525	16.7254
350	50.097	46.407	36.373	16.714
355	50.09	46.423	36.4569	16.7066
360	50.09	46.443	36.5551	16.7718
365	50.089	46.464	36.6534	16.8786
370	50.09	46.48	36.749	16.9375
375	50.096	46.491	36.8433	16.8995
380	50.112	46.505	36.9521	16.6598
385	50.127	46.517	36.9953	16.6394
390	50.14	46.535	37.0949	16.7033
395	50.143	46.549	37.2036	16.661
400	50.15	46.564	37.256	16.5201
405	50.156	46.574	37.3333	16.4883
410	50.164	46.586	37.4093	16.5556
415	50.176	46.595	37.4577	16.5107
420	50.189	46.601	37.5376	16.5223
425	50.201	46.615	37.6149	16.5824
430	50.212	46.625	37.6608	16.5755
435	50.223	46.637	37.7289	16.5993
440	50.231	46.656	37.8075	16.6979
445	50.236	46.668	37.8455	16.3118
450	50.24	46.673	37.9084	16.3734
455	50.248	46.677	37.9686	16.3611
460	50.253	46.687	38.0132	16.5261
465	50.258	46.696	38.0669	16.6179
470	50.269	46.707	38.1101	16.6471
475	50.281	46.724	38.1507	16.5107
480	50.292	46.736	38.2005	16.456
485	50.3	46.735	38.2516	16.5179
490	50.301	46.74	38.2909	16.4126
495	50.303	46.747	38.3525	16.4907
500	50.305	46.751	38.3957	16.4227
505	50.313	46.752	38.4363	16.1895
510	50.322	46.752	38.4782	16.3134
515	50.333	46.746	38.5214	16.2201
520	50.34	46.745	38.5529	16.2842
525	50.345	46.751	38.6027	16.3622
530	50.351	46.75	38.6577	16.4349
535	50.361	46.759	38.697	16.3957
540	50.379	46.773	38.7192	16.2002
545	50.379	46.794	38.7664	16.3142
550	50.369	46.814	38.8005	16.1813
555	50.363	46.825	38.8332	16.2882
560	50.363	46.832	38.8712	16.2248
565	50.37	46.844	38.8869	16.3489
570	50.382	46.858	38.9223	16.2707
575	50.387	46.879	38.9668	16.4991
580	50.38	46.884	38.9826	16.2998
585	49.184	46.758	39.0061	16.2153
590	43.692	46.446	38.9852	15.4192
595	38.759	44.558	38.8882	13.201
600	35.098	40.163	38.6996	11.1751
605	32.138	35.92	38.4297	9.40745
610	29.66	32.568	38.1992	9.32966
615	27.481	30.048	37.8415	9.29461
620	25.587	28.156	37.4944	9.73445
625	23.996	26.731	37.1892	9.99712
630	22.684	25.651	36.7608	10.1293
635	21.596	24.833	36.3442	10.3063
640	20.689	24.214	36.0272	10.5864
645	19.936	23.739	35.5923	10.6663
650	19.304	23.366	35.1666	10.7779
655	18.786	23.051	34.8653	11.035
660	18.346	22.785	34.4448	11.1741
665	17.982	22.554	34.0321	11.1872
670	17.688	22.345	33.7308	11.3916
675	17.442	22.162	33.3418	11.456
680	17.241	22.009	32.9632	11.5558
685	17.071	21.873	32.6593	11.7121
690	16.926	21.766	32.3121	11.6931
695	16.81	21.676	31.9715	11.6771
700	16.721	21.617	31.6951	11.6806
705	16.645	21.573	31.3729	11.5177
710	16.58	21.543	31.0729	11.4955
715	16.527	21.517	30.841	11.5573
720	16.495	21.497	30.5607	11.5214
725	16.463	21.486	30.2725	11.543
730	16.445	21.481	30.0642	11.5812
735	16.428	21.476	29.8009	11.5748
740	16.409	21.476	29.5572	11.6063
745	16.398	21.476	29.3856	11.698
750	16.397	21.471	29.1433	11.6504
755	16.397	21.461	28.9415	11.7968
760	16.398	21.454	28.7765	11.8431
765	16.398	21.439	28.5643	11.881
770	16.391	21.427	28.3573	11.8436
775	16.383	21.411	28.2145	11.9373
780	16.381	21.391	28.0115	12.0485
785	16.39	21.371	27.8451	12.1248
790	16.398	21.351	27.7062	12.2556
795	16.399	21.335	27.5268	12.1549
800	16.405	21.319	27.3591	12.2686
805	16.409	21.295	27.2399	12.3223
810	16.417	21.278	27.0643	12.3713
815	16.423	21.262	26.9137	12.4116
820	16.431	21.249	26.8102	12.5616
825	16.442	21.241	26.6635	12.532
830	16.463	21.23	26.5023	12.6594
835	16.484	21.22	26.4159	12.7256
840	16.503	21.215	26.2783	12.7554
845	16.52	21.211	26.1513	12.7784
850	16.533	21.204	26.0596	12.8008
855	16.539	21.192	25.9312	12.8183
860	16.553	21.177	25.8041	12.9131
865	16.564	21.163	25.7413	12.9967
870	16.586	21.157	25.622	12.9033
875	16.613	21.15	25.5133	12.9227
880	16.635	21.153	25.4518	12.9902
885	16.66	21.157	25.3469	13.0265
890	16.675	21.159	25.2592	13.0635
895	16.689	21.161	25.1858	13.1127
900	16.706	21.157	25.0941	13.1633
905	16.716	21.153	24.9998	13.1754
910	16.717	21.147	24.9317	13.2907
915	16.721	21.143	24.8439	13.3251
920	16.732	21.139	24.7732	13.2894
925	16.743	21.135	24.7169	13.2966
930	16.757	21.135	24.6383	13.3353
935	16.776	21.133	24.5714	13.3757
940	16.788	21.14	24.5256	13.396
945	16.808	21.147	24.4391	13.3404
950	16.822	21.151	24.3867	13.4749
955	16.839	21.154	24.3409	13.4829
960	16.856	21.154	24.2754	13.5007
965	16.874	21.158	24.2178	13.5624
970	16.892	21.16	24.1667	13.5716
975	16.91	21.165	24.113	13.567
980	16.925	21.17	24.0684	13.612
985	16.941	21.175	24.0265	13.5926
990	16.956	21.173	23.9636	13.6841
995	16.961	21.174	23.9151	13.6865
1000	16.961	21.178	23.8889	13.736
1005	16.962	21.176	23.8313	13.7255
1010	16.982	21.175	23.7986	13.7135
1015	16.997	21.173	23.7697	13.7847
1020	17.013	21.18	23.7134	13.7635
1025	17.035	21.189	23.6807	13.7892
1030	17.052	21.194	23.6584	13.8344
1035	17.061	21.204	23.627	13.7431
1040	17.068	21.212	23.5798	13.7349
1045	17.083	21.217	23.5549	13.8391
1050	17.096	21.226	23.5287	13.8218
1055	17.107	21.239	23.5025	13.8936
1060	17.122	21.247	23.4606	13.8725
1065	17.136	21.255	23.4462	13.8975
1070	17.152	21.274	23.4003	13.9289
1075	17.171	21.287	23.3859	13.9056
1080	17.187	21.301	23.3571	13.879
1085	17.197	21.317	23.327	13.8529
1090	17.211	21.327	23.3047	13.9032
1095	17.232	21.337	23.2864	13.8967
1100	17.251	21.351	23.2589	13.9013
1105	17.265	21.37	23.2248	13.9077
1110	17.28	21.384	23.2064	13.9345
1115	17.295	21.394	23.196	13.9309
1120	17.317	21.403	23.1711	13.9055
1125	17.339	21.41	23.1658	13.9968
1130	17.36	21.417	23.1318	13.9738
1135	17.378	21.428	23.1213	14.0164
1140	17.392	21.433	23.1134	14.0068
1145	17.412	21.439	23.0885	14.0173
1150	17.432	21.447	23.082	14.0313
1155	17.451	21.454	23.065	14.0324
1160	17.469	21.465	23.0506	14.0302
1165	17.48	21.478	23.0309	14.078
1170	17.491	21.488	23.006	14.0738
1175	17.505	21.496	23.006	14.0983
1180	17.528	21.508	22.9969	14.097
1185	17.583	21.543	23.0231	14.4345
1190	20.821	21.795	23.0348	14.8368
1195	25.953	22.33	23.2091	15.3658
1200	29.84	25.094	23.7828	16.4206
